# Supplementary material for: Porphyrin-Based Covalent Organic Frameworks with Donor-Acceptor Structure for Enhanced Peroxidase-like Activity as a Colorimetric Biosensing Platform
Source: Biosensors (Basel). 2023 Jan 26;13(2):188. doi: 10.3390/bios13020188 (PMC9953433; doi:10.3390/bios13020188)
Supplement: Supplementary file 1 [file biosensors-13-00188-s001.zip]

Archive with 1 entries (1 files):
- biosensors-2173261-supplementary.pdf
